# Supplementary material for: Prioritization of pathogenic mutations in the protein kinase superfamily
Source: BMC Genomics. 2012 Jun 18;13(Suppl 4):S3. doi: 10.1186/1471-2164-13-S4-S3 (PMC3303724; doi:10.1186/1471-2164-13-S4-S3)
Supplement: Additional file 6 — Variants.disease.txt Dataset of disease-associated mutations used to train and to evaluate the predictor. [file 1471-2164-13-S4-S3-S6.txt]

O00238_I200K
O00238_R486Q
O00238_R486W
O14936_D710G
O14936_P396S
O14936_R28L
O14936_Y268H
O60566_I909T
O60566_L1012P
O60566_L844F
O60566_Q921H
O60566_R36Q
O60566_R550Q
O60566_R814H
O60674_K607N
O60674_V617F
O75914_A380E
O75914_R67C
O76039_A40V
O76039_C152F
O76039_C291Y
O76039_H127R
O76039_I72N
O76039_I72T
O76039_L220P
O76039_N399T
O76039_P180L
O76039_R175S
O76039_R178P
O76039_T288I
O76039_V718M
O76039_V793A
O96017_E239K
O96017_E64K
O96017_G167R
O96017_I251F
O96017_R145P
O96017_R145W
O96017_R180C
O96017_R180H
O96017_R181C
O96017_R181H
O96017_R318H
O96017_T323P
O96017_T476K
O96017_Y327C
P00533_E709A
P00533_E709K
P00533_E734K
P00533_G719A
P00533_G719C
P00533_G719D
P00533_G719S
P00533_G724S
P00533_G873E
P00533_L747F
P00533_L833V
P00533_L858M
P00533_L858R
P00533_L861Q
P00533_Q787R
P00533_R748P
P00533_T790M
P00533_V834L
P04049_D486G
P04049_D486N
P04049_L613V
P04049_P261A
P04049_P261L
P04049_P261S
P04049_R256S
P04049_S257L
P04049_S259F
P04049_S612T
P04049_T260R
P04049_T491I
P04049_T491R
P04049_V263A
P04626_N857S
P04629_D674Y
P04629_G522R
P04629_G577R
P04629_G714S
P04629_L213P
P04629_L93P
P04629_M587V
P04629_P695L
P04629_R649W
P04629_R654C
P04629_R780P
P05129_G128D
P05129_H101Y
P05129_S119P
P06213_A1055V
P06213_A1075D
P06213_A1161T
P06213_A1162E
P06213_A119V
P06213_C280Y
P06213_C301Y
P06213_D86G
P06213_E1206D
P06213_E1206K
P06213_F409V
P06213_G1035V
P06213_G386S
P06213_G393R
P06213_G58R
P06213_H236R
P06213_I1143T
P06213_I146M
P06213_I925T
P06213_K487E
P06213_L120Q
P06213_L260P
P06213_L89P
P06213_M1180I
P06213_N42K
P06213_N458D
P06213_N489S
P06213_P1205L
P06213_P220L
P06213_P997T
P06213_R1020Q
P06213_R1119W
P06213_R113P
P06213_R1158Q
P06213_R1158W
P06213_R1191Q
P06213_R1201Q
P06213_R1201W
P06213_R1378Q
P06213_R279C
P06213_R279H
P06213_R762S
P06213_R926W
P06213_S350L
P06213_T858A
P06213_T937M
P06213_V167L
P06213_V55A
P06213_W1220L
P06213_W1227S
P06213_W439S
P07949_A432E
P07949_A639G
P07949_A640G
P07949_A641G
P07949_A883F
P07949_C142S
P07949_C157Y
P07949_C197Y
P07949_C609G
P07949_C609R
P07949_C609W
P07949_C609Y
P07949_C611G
P07949_C611R
P07949_C611S
P07949_C611W
P07949_C611Y
P07949_C618F
P07949_C618G
P07949_C618R
P07949_C618S
P07949_C618Y
P07949_C620F
P07949_C620G
P07949_C620R
P07949_C620S
P07949_C620W
P07949_C620Y
P07949_C630F
P07949_C630S
P07949_C630Y
P07949_C634F
P07949_C634G
P07949_C634R
P07949_C634S
P07949_C634W
P07949_C634Y
P07949_E251K
P07949_E762Q
P07949_E768D
P07949_E921K
P07949_F174S
P07949_F393L
P07949_F893L
P07949_G894S
P07949_G93S
P07949_K907E
P07949_L1061P
P07949_L40P
P07949_L790F
P07949_M1064T
P07949_M918T
P07949_M980T
P07949_N359K
P07949_N394H
P07949_N394K
P07949_P1039L
P07949_P1049L
P07949_P1067S
P07949_P198T
P07949_P20L
P07949_P399L
P07949_P64L
P07949_P973L
P07949_Q626K
P07949_R114H
P07949_R180P
P07949_R231H
P07949_R287Q
P07949_R313Q
P07949_R330Q
P07949_R360W
P07949_R475Q
P07949_R67H
P07949_R77C
P07949_R813Q
P07949_R844L
P07949_R873Q
P07949_R897Q
P07949_R972G
P07949_S32L
P07949_S690P
P07949_S765P
P07949_S767R
P07949_S891A
P07949_S922F
P07949_T946M
P07949_V376A
P07949_V778I
P07949_V804L
P07949_V804M
P07949_Y791F
P08069_K145N
P08069_R138Q
P08069_R739Q
P08581_D1228H
P08581_D1228N
P08581_H1094L
P08581_H1094R
P08581_H1094Y
P08581_H1106D
P08581_K1244R
P08581_L1195V
P08581_M1131T
P08581_M1250I
P08581_M1250T
P08581_P773L
P08581_P991S
P08581_T1173I
P08581_V1092I
P08581_V1188L
P08581_V1220I
P08581_Y1230C
P08581_Y1230D
P08581_Y1230H
P10721_E583K
P10721_F584C
P10721_F584L
P10721_G601R
P10721_G664R
P10721_G812V
P10721_K550I
P10721_L656P
P10721_R791G
P10721_R796G
P10721_T847P
P10721_V559A
P10721_V559D
P11362_A167S
P11362_A343V
P11362_A520T
P11362_C101F
P11362_C178S
P11362_C277Y
P11362_C381R
P11362_D129A
P11362_D224H
P11362_E274G
P11362_G237D
P11362_G270D
P11362_G48S
P11362_G687R
P11362_G703R
P11362_G703S
P11362_G97D
P11362_H621R
P11362_I300T
P11362_I538V
P11362_I693F
P11362_L245P
P11362_M719R
P11362_N330I
P11362_N724K
P11362_P252R
P11362_P283R
P11362_P722H
P11362_P722S
P11362_P745S
P11362_P772S
P11362_R250W
P11362_R254Q
P11362_R622G
P11362_R622Q
P11362_R78C
P11362_S332C
P11362_S346C
P11362_S685F
P11362_V102I
P11362_V273M
P11362_V607M
P11362_V795I
P11362_W666R
P11362_Y339C
P11362_Y374C
P11362_Y99C
P11802_N41S
P11802_R24C
P11802_R24H
P15056_A246P
P15056_D594G
P15056_D638E
P15056_E275K
P15056_E501G
P15056_E501K
P15056_F468S
P15056_F595L
P15056_G464E
P15056_G466V
P15056_G469A
P15056_G469E
P15056_G469R
P15056_G596V
P15056_I463S
P15056_K499E
P15056_K499N
P15056_K601E
P15056_K601Q
P15056_L245F
P15056_L485F
P15056_L525P
P15056_L597R
P15056_N581D
P15056_Q257R
P15056_Q709R
P15056_R462I
P15056_S467A
P15056_T599R
P15735_D215N
P15735_E157K
P15735_G189E
P15735_V106E
P20594_A409T
P20594_D176E
P20594_G413E
P20594_G959A
P20594_P32T
P20594_R776W
P20594_R957C
P20594_T297M
P20594_W115G
P20594_Y338C
P20594_Y708C
P21802_A172F
P21802_A337P
P21802_A344G
P21802_A344P
P21802_A362S
P21802_A628T
P21802_A648T
P21802_C278F
P21802_C278Y
P21802_C342F
P21802_C342G
P21802_C342R
P21802_C342S
P21802_C342W
P21802_C342Y
P21802_D321A
P21802_E565G
P21802_F276V
P21802_G338E
P21802_G338R
P21802_G384R
P21802_G663E
P21802_I288S
P21802_K292E
P21802_K526E
P21802_K641R
P21802_N331I
P21802_N549H
P21802_P253R
P21802_P263L
P21802_Q289P
P21802_R678G
P21802_S252F
P21802_S252L
P21802_S252W
P21802_S267P
P21802_S347C
P21802_S351C
P21802_S354C
P21802_S354Y
P21802_S372C
P21802_T341P
P21802_V359F
P21802_W290C
P21802_W290G
P21802_W290R
P21802_Y105C
P21802_Y281C
P21802_Y301C
P21802_Y328C
P21802_Y340C
P21802_Y340H
P21802_Y375C
P22607_A391E
P22607_D513N
P22607_G370C
P22607_G375C
P22607_G380R
P22607_I538V
P22607_K650E
P22607_K650M
P22607_K650Q
P22607_N540K
P22607_N540S
P22607_N540T
P22607_P250R
P22607_R248C
P22607_R621H
P22607_S249C
P22607_S371C
P22607_Y373C
P29317_G948W
P29317_R721Q
P29317_T940I
P29323_A279S
P29323_H679N
P29323_I909M
P29323_M883V
P29323_R199H
P29323_V650A
P31749_E17K
P35916_G857R
P35916_H1035R
P35916_L1044P
P35916_P1114L
P35916_P1137S
P35916_P954S
P35916_R1041P
P35968_P1147S
P36507_F57C
P36894_A338D
P36894_C124R
P36894_C130R
P36894_C376Y
P36894_C82Y
P36894_M470T
P36894_R443C
P36894_Y62D
P36897_D400G
P36897_K232E
P36897_M318R
P36897_R487P
P36897_R487Q
P36897_R487W
P36897_S241L
P36897_T200I
P37023_A306P
P37023_A347P
P37023_A482V
P37023_C344Y
P37023_C51Y
P37023_C77W
P37023_D179A
P37023_D397G
P37023_E215K
P37023_E379K
P37023_E407D
P37023_F425L
P37023_F425V
P37023_G211D
P37023_G223R
P37023_G48R
P37023_H314Y
P37023_I398N
P37023_K229R
P37023_K487T
P37023_L285F
P37023_L337P
P37023_M376R
P37023_M376V
P37023_N96D
P37023_P378L
P37023_P424T
P37023_R374Q
P37023_R374W
P37023_R411P
P37023_R411Q
P37023_R411W
P37023_R479L
P37023_R484W
P37023_R67Q
P37023_R67W
P37023_S333I
P37023_W399S
P37023_W50C
P37173_A355P
P37173_E526Q
P37173_G357W
P37173_L308P
P37173_R460C
P37173_R460H
P37173_R528C
P37173_R528H
P37173_R537C
P37173_S449F
P37173_T315M
P37173_Y336N
P43403_R465H
P43403_S518R
P46734_L215V
P46734_R175W
P48730_T44A
P51812_A225V
P51812_D154Y
P51812_G431D
P51812_G75V
P51812_H127Q
P51812_R114W
P51812_R729Q
P51812_S227A
P51812_V82F
P52333_C759R
P52333_D169E
P52333_E481G
P52333_G589S
P52333_L910S
P52333_P151R
P52333_R582W
P52333_Y100C
Q01974_C182Y
Q01974_N620K
Q01974_R184C
Q01974_R189W
Q01974_R366W
Q02750_F53S
Q02750_Y130C
Q02763_R849W
Q02763_Y897S
Q02846_A362S
Q02846_A52S
Q02846_C105Y
Q02846_E837D
Q02846_F565S
Q02846_I573V
Q02846_L325P
Q02846_L954P
Q02846_P701S
Q02846_P858S
Q02846_R838C
Q02846_R838H
Q04771_G328E
Q04771_G328R
Q04771_G328W
Q04771_G356D
Q04771_Q207E
Q04771_R202I
Q04771_R206H
Q04771_R375P
Q06187_A508D
Q06187_A523E
Q06187_A582V
Q06187_A607D
Q06187_A622P
Q06187_C154S
Q06187_C155G
Q06187_C155R
Q06187_C502F
Q06187_C502W
Q06187_C506R
Q06187_C506Y
Q06187_C633Y
Q06187_D308E
Q06187_D521G
Q06187_D521H
Q06187_D521N
Q06187_E445D
Q06187_E567K
Q06187_E589D
Q06187_E589G
Q06187_E589K
Q06187_F25S
Q06187_F559S
Q06187_F583S
Q06187_F644L
Q06187_F644S
Q06187_G302E
Q06187_G302R
Q06187_G414R
Q06187_G462D
Q06187_G462V
Q06187_G594E
Q06187_G594R
Q06187_G613D
Q06187_H362Q
Q06187_H364P
Q06187_I370M
Q06187_I429N
Q06187_I61N
Q06187_K12R
Q06187_K19E
Q06187_K27R
Q06187_K430E
Q06187_K430R
Q06187_L11P
Q06187_L295P
Q06187_L358F
Q06187_L369F
Q06187_L408P
Q06187_L512P
Q06187_L512Q
Q06187_L518R
Q06187_L542P
Q06187_L647P
Q06187_L652P
Q06187_M477R
Q06187_M509I
Q06187_M509V
Q06187_M587L
Q06187_M630K
Q06187_M630T
Q06187_N365Y
Q06187_N526K
Q06187_P619A
Q06187_P619S
Q06187_P619T
Q06187_Q127H
Q06187_R288Q
Q06187_R288W
Q06187_R28C
Q06187_R28H
Q06187_R28P
Q06187_R307G
Q06187_R307T
Q06187_R372G
Q06187_R520Q
Q06187_R525G
Q06187_R525P
Q06187_R525Q
Q06187_R544G
Q06187_R544K
Q06187_R562P
Q06187_R562W
Q06187_R641C
Q06187_R641H
Q06187_S115F
Q06187_S14F
Q06187_S366F
Q06187_S578Y
Q06187_S592P
Q06187_T117P
Q06187_T184P
Q06187_T33P
Q06187_V113D
Q06187_V319A
Q06187_V535F
Q06187_V626G
Q06187_V64D
Q06187_V64F
Q06187_W563L
Q06187_W581R
Q06187_Y334S
Q06187_Y361C
Q06187_Y39S
Q06187_Y40C
Q06187_Y40N
Q06187_Y418H
Q06187_Y476D
Q06187_Y598C
Q08881_R335W
Q12866_E540K
Q12866_I871T
Q12866_S661C
Q13315_A2067D
Q13315_A2274T
Q13315_A2420P
Q13315_A2726V
Q13315_A350T
Q13315_C2824Y
Q13315_D2016G
Q13315_D2625Q
Q13315_E1091D
Q13315_E2668G
Q13315_E2904G
Q13315_F2827C
Q13315_F570S
Q13315_G2063E
Q13315_G2695A
Q13315_G2867R
Q13315_H1082L
Q13315_H2554D
Q13315_I2702R
Q13315_I323V
Q13315_I352T
Q13315_K224E
Q13315_K3018N
Q13315_L1001Q
Q13315_L1420P
Q13315_L1465P
Q13315_L2656P
Q13315_L950R
Q13315_N768D
Q13315_P1566R
Q13315_P2829L
Q13315_P292L
Q13315_R2227C
Q13315_R2832C
Q13315_R2849P
Q13315_R2909G
Q13315_R3008C
Q13315_R3008H
Q13315_R785C
Q13315_S1691R
Q13315_S2218C
Q13315_S2855R
Q13315_T1743I
Q13315_T1953R
Q13315_V1913G
Q13315_V2424G
Q13315_W2491R
Q13315_Y2470D
Q13315_Y332C
Q13705_R40H
Q13705_V494I
Q13873_C117Y
Q13873_C118W
Q13873_C123R
Q13873_C123S
Q13873_C347Y
Q13873_C420R
Q13873_C483R
Q13873_C60Y
Q13873_D485G
Q13873_G182D
Q13873_K512T
Q13873_N519K
Q13873_Q82H
Q13873_R491Q
Q13873_R491W
Q13873_R899P
Q15831_D194N
Q15831_G163D
Q15831_L67P
Q15831_P315S
Q15831_R297K
Q15831_W239C
Q15835_P391H
Q15835_V380D
Q16671_D426G
Q16671_D491H
Q16671_G142V
Q16671_H282Q
Q16671_R406Q
Q16671_R504C
Q16671_R54C
Q16671_V458A
Q16832_I726R
Q16832_R752C
Q16832_T713I
Q5S007_G2019S
Q5S007_I1122V
Q5S007_I1371V
Q5S007_I2012T
Q5S007_I2020T
Q5S007_L2466H
Q5S007_M1869T
Q5S007_M712V
Q5S007_P1542S
Q5S007_Q930R
Q5S007_R1067Q
Q5S007_R1441G
Q5S007_R1441H
Q5S007_R1514Q
Q5S007_R1728H
Q5S007_R1728L
Q5S007_R1941H
Q5S007_R2143H
Q5S007_R793M
Q5S007_S1096C
Q5S007_S1228T
Q5S007_T2141M
Q5S007_T2356I
Q5S007_V1598E
Q5S007_Y1699C
Q8NI60_E551K
Q8NI60_G272D
Q8NI60_G272V
Q8NI60_G549S
Q8NI60_R213W
Q8NI60_Y514C
Q8WZ42_A743V
Q8WZ42_I34306N
Q8WZ42_L34315P
Q8WZ42_R279W
Q8WZ42_R32996Q
Q8WZ42_R740L
Q8WZ42_S3799Y
Q8WZ42_S4465N
Q8WZ42_V54M
Q8WZ42_W976R
Q96GX5_E167D
Q96J92_D564A
Q96J92_E562K
Q96J92_Q565E
Q96J92_R1185C
Q9BX84_S141L
Q9BXM7_A168P
Q9BXM7_A217D
Q9BXM7_A280T
Q9BXM7_C125G
Q9BXM7_C388R
Q9BXM7_C92F
Q9BXM7_E240K
Q9BXM7_E417G
Q9BXM7_G309D
Q9BXM7_G386A
Q9BXM7_G409V
Q9BXM7_H271Q
Q9BXM7_L268V
Q9BXM7_L347P
Q9BXM7_L369P
Q9BXM7_L489P
Q9BXM7_P196L
Q9BXM7_P399L
Q9BXM7_Q126P
Q9BXM7_R147H
Q9BXM7_R279H
Q9BXM7_R407Q
Q9BXM7_R464H
Q9BXM7_T313M
Q9H1R3_A87V
Q9H1R3_A95E
Q9NZJ5_R588Q
Q9UM73_A1234T
Q9UM73_D1091N
Q9UM73_F1174C
Q9UM73_F1174I
Q9UM73_F1174L
Q9UM73_F1174V
Q9UM73_F1245C
Q9UM73_F1245V
Q9UM73_G1128A
Q9UM73_I1171N
Q9UM73_I1250T
Q9UM73_M1166R
Q9UM73_R1192P
Q9UM73_R1275Q
Q9UM73_T1151M
Q9UM73_Y1278S
Q9UPZ9_R272Q
