# Supplementary material for: Prioritization of pathogenic mutations in the protein kinase superfamily
Source: BMC Genomics. 2012 Jun 18;13(Suppl 4):S3. doi: 10.1186/1471-2164-13-S4-S3 (PMC3303724; doi:10.1186/1471-2164-13-S4-S3)
Supplement: Additional file 7 — Variants.neutral.txt Dataset of neutral mutations used in to train and to evaluate the predictor. [file 1471-2164-13-S4-S3-S7.txt]

O00141_A342V
O00141_V219I
O00238_R149W
O00238_R224H
O00238_R371Q
O00311_E209D
O00311_F162L
O00311_G112W
O00311_I208M
O00311_I99V
O00311_K441R
O00311_Q23P
O00311_S498A
O00311_T472I
O00418_D609H
O00418_H23R
O00418_P75A
O00418_Q361R
O00418_R433W
O00444_A226T
O00444_E830D
O00444_N449D
O00444_P317L
O00444_R146H
O00444_S232T
O00444_W519S
O00444_Y86C
O00506_Q64H
O14578_G7E
O14578_L183F
O14578_R9Q
O14730_L336V
O14730_R441Q
O14730_S447L
O14733_A195T
O14733_L259F
O14733_N118S
O14733_R138C
O14757_E223V
O14757_I471V
O14757_R156Q
O14757_V312M
O14920_A710T
O14920_A736T
O14920_F734L
O14920_Q369R
O14920_R526Q
O14920_R554W
O14965_F31I
O14965_G11R
O14965_M373V
O14965_P50L
O14965_S104L
O14965_V57I
O14976_D1297N
O14976_D787Y
O14976_K1265R
O14976_P1137L
O14976_Q1120H
O14976_Q877R
O14976_S1168N
O14976_S144L
O14976_T1051M
O14976_V580M
O15021_A77P
O15021_P2201L
O15021_Q923R
O15021_R1957W
O15021_S2293C
O15075_R292H
O15111_S126C
O15111_V155A
O15111_V268I
O15146_A27G
O15146_E782D
O15146_G107E
O15146_L629F
O15146_M413I
O15146_N222S
O15146_N664S
O15146_P696L
O15146_R858H
O15146_S159G
O15146_T100M
O15146_V644A
O15146_V829L
O15197_A221V
O15197_A662V
O15197_G122S
O15197_I993V
O15197_P282H
O15197_P282R
O15197_R309Q
O15197_R499Q
O15197_R813H
O15197_S170T
O15197_S324A
O15197_S332L
O15264_A282V
O15264_A300T
O15264_S41L
O43187_D431E
O43187_D469N
O43187_D574H
O43187_I99V
O43187_L392V
O43187_L439V
O43187_L503I
O43187_R147T
O43187_R214G
O43187_R43Q
O43187_R566W
O43187_S47Y
O43283_E44K
O43283_E712K
O43283_R517G
O43283_R915H
O43353_I259T
O43353_K313N
O43353_L268V
O43683_G20D
O43683_N534D
O43781_M239L
O60229_E1326D
O60229_R1929M
O60229_S196L
O60285_G419D
O60285_P543R
O60307_G861S
O60307_G883S
O60307_R203Q
O60566_E390D
O60566_P378S
O60566_R349Q
O60566_T40M
O60674_A377E
O60674_D584E
O60674_G127D
O60674_K346R
O60674_L393V
O60674_R1063H
O75116_D601V
O75116_K1083M
O75116_T431N
O75385_P478L
O75385_P714L
O75385_S298L
O75385_S665L
O75385_T503M
O75385_T816A
O75460_N700S
O75460_V418M
O75582_D554N
O75582_H190R
O75582_P574L
O75582_Y599C
O75676_S758A
O75716_E55K
O75716_H41R
O75716_I77V
O75716_P277L
O75716_R266W
O75962_A1613T
O75962_D348E
O75962_H1690R
O75962_S291T
O75962_T1644M
O75962_T2242M
O76039_E1023G
O76039_Q791P
O76039_R444C
O76039_R923C
O76039_T734A
O76039_V999M
O94768_S320F
O94804_C947Y
O94804_M710T
O94804_N467S
O94804_P480L
O94804_P520L
O94804_R268C
O94804_R322W
O94804_S853L
O94804_S905T
O94804_S942N
O94804_T336I
O94806_A128T
O94806_L445I
O94806_N42D
O94806_P225S
O94806_Q546R
O94921_S463R
O95382_A1061T
O95382_G1233A
O95382_N622K
O95382_R499C
O95382_R544W
O95382_R668G
O95382_R673L
O95382_S969N
O95382_T455I
O95747_S425T
O95747_T304I
O95819_S712T
O95835_F641L
O95835_G1000S
O95835_P237Q
O95835_P531S
O95835_R370W
O95835_R96W
O95835_S204G
O96013_A139T
O96013_R135Q
O96017_D347N
O96017_E501K
O96017_F447I
O96017_I157T
O96017_I448S
O96017_L436M
O96017_L512V
O96017_N446K
O96017_R117G
O96017_R406H
O96017_S500C
P00519_G706V
P00519_K247R
P00519_L140P
P00519_P810L
P00519_P900S
P00519_S968P
P00519_S972L
P00519_T852P
P00533_A1210V
P00533_H988P
P00533_L1034R
P00533_P266R
P00533_R521K
P00533_R962G
P00533_R98Q
P00533_V674I
P00540_A105S
P00540_R96L
P00540_S300P
P04049_P308L
P04626_A1216D
P04626_I654V
P04626_I655V
P04626_L768S
P04626_P1170A
P04626_W452C
P04629_G18E
P04629_G613V
P04629_H604Y
P04629_M566T
P04629_Q80R
P04629_R260G
P04629_R444Q
P04629_R452C
P04629_R780Q
P04629_R85S
P04629_T237M
P04629_V238G
P04629_V790I
P05129_A523D
P05129_H415Q
P05129_R141C
P05129_R659S
P05771_P588H
P06213_A2G
P06213_G811S
P06213_I1023F
P06213_I448T
P06213_L1065V
P06213_P830L
P06213_Q492K
P06213_Q695R
P06213_T1282A
P06213_V1012M
P06213_Y1361C
P06213_Y171H
P06239_G201S
P06241_D506E
P06241_I445F
P07332_M323V
P07332_R246Q
P07332_R85C
P07333_A245S
P07333_E920D
P07333_G413S
P07333_H362R
P07333_L536V
P07333_R921Q
P07333_V279M
P07333_V32G
P07333_Y969C
P07947_I198V
P07947_K282R
P07949_D489N
P07949_G691S
P07949_P1039Q
P07949_R600Q
P07949_R749T
P07949_R982C
P07949_S922Y
P07949_T278N
P07949_V292M
P07949_Y826S
P08069_A1338T
P08069_A828T
P08069_H808R
P08069_N857S
P08069_R437H
P08069_R511Q
P08069_R595H
P08069_R605H
P08069_V388M
P08581_A320V
P08581_E168D
P08581_I316M
P08581_L238S
P08581_N375S
P08581_R143Q
P08581_R970C
P08581_S156L
P08581_T992I
P08631_A44T
P08631_M105L
P08631_P502Q
P08922_C1370R
P08922_D1776H
P08922_D2203N
P08922_D2213E
P08922_D2213N
P08922_E1902K
P08922_F1439S
P08922_G126V
P08922_H1999N
P08922_I537M
P08922_K2228Q
P08922_K2328R
P08922_N13S
P08922_N2240K
P08922_N790S
P08922_P224S
P08922_R1506G
P08922_R167Q
P08922_R2039H
P08922_S1109L
P08922_S2229C
P08922_S370P
P08922_S653F
P08922_T145P
P08922_Y1239F
P08922_Y1353S
P08922_Y338C
P09619_E282K
P09619_E485K
P09619_I29F
P09619_N718Y
P09619_P345S
P09619_S180F
P09769_S130R
P09769_T110I
P0C1S8_D470E
P0C1S8_K8T
P0C1S8_Y526D
P0C263_A41E
P0C263_E20K
P0C263_G102D
P10398_E578D
P10398_M98T
P10721_C691S
P10721_M541L
P10721_M541V
P10721_S715N
P10721_V532I
P11309_E215Q
P11309_E226K
P11309_E233D
P11362_G818R
P11362_L769V
P11362_N77K
P11362_R22S
P11362_R822C
P11362_W213G
P11801_N301S
P11802_R122H
P11802_R82Q
P12931_A237T
P12931_L176F
P14616_A127E
P14616_A161V
P14616_C246R
P14616_P928L
P14616_R244H
P14616_R554C
P15056_P301S
P15735_A317T
P15735_E247G
P16066_A182V
P16066_E967K
P16066_R939Q
P16066_V755M
P16234_G426D
P16234_G79D
P16234_R764C
P16234_S478P
P16591_A443P
P16591_E813Q
P16591_I507T
P16591_L439V
P16591_M412V
P16591_V128F
P17252_M489V
P17252_V568I
P17612_L41V
P17612_R46Q
P17612_S264C
P17948_E144K
P17948_E982A
P17948_I128L
P17948_K60T
P17948_M938V
P17948_R281Q
P19525_I506V
P19525_V428E
P19784_E188A
P20594_M232I
P20594_Q771E
P20594_V882I
P20794_D329E
P20794_F550L
P20794_I189V
P20794_N384S
P20794_P520S
P21127_A670V
P21127_G506S
P21127_I463V
P21127_K641N
P21127_L601Q
P21127_R109C
P21127_R201W
P21127_R57C
P21127_R93W
P21127_S414L
P21127_V452A
P21709_A585T
P21709_M900V
P21709_P697L
P21709_R351C
P21709_R492Q
P21709_R575Q
P21709_S807R
P21709_V160A
P21802_G613R
P21802_M186T
P21802_R6P
P21802_S57L
P21860_G1271S
P21860_I744T
P21860_K998R
P21860_L1177I
P21860_N385S
P21860_P30L
P21860_R1127H
P21860_R683W
P21860_S1119C
P21860_S20Y
P21860_S717L
P21860_T1254K
P21860_T204I
P22455_D516N
P22455_G388R
P22455_G426S
P22455_P136L
P22455_R529Q
P22455_T179A
P22455_V10I
P22607_A441T
P22607_A717T
P22607_D646N
P22607_F384L
P22607_G65R
P22607_I726F
P22607_T338M
P22612_H268D
P22612_I251N
P22694_R106Q
P23443_M225I
P23443_R272C
P23443_S398A
P23443_W276C
P23458_N973K
P24723_A19V
P24723_D497Y
P24723_D645V
P24723_K65R
P24723_P612S
P24723_R149Q
P24723_R359Q
P24723_V374I
P24941_T290S
P24941_V18L
P24941_Y15S
P25092_C30R
P25092_E610K
P25092_F281L
P25092_I859V
P25092_Q1045R
P25092_R114Q
P25092_R464L
P25092_Y1072C
P25098_I184T
P27037_S258R
P27361_E323K
P27448_S466G
P27448_V452A
P29317_G391R
P29317_K99N
P29317_M631T
P29317_R568H
P29317_R876H
P29317_T511M
P29320_A777G
P29320_C568S
P29320_I564V
P29320_L590P
P29320_R914H
P29320_W924R
P29322_E612Q
P29322_G45S
P29322_P321L
P29322_V444M
P29322_V60L
P29323_C289G
P29323_D678N
P29323_I361V
P29323_R844W
P29376_C384R
P29376_D535N
P29376_P745S
P29376_P838S
P29376_R42Q
P29376_R569S
P29376_R673Q
P29597_A81V
P29597_A928V
P29597_E1163G
P29597_G363S
P29597_I684S
P29597_P1104A
P29597_P820H
P29597_R197H
P29597_R442Q
P29597_R4C
P29597_R4H
P29597_R703W
P29597_V362F
P29597_V386M
P30291_G210C
P30291_S472I
P30530_N266D
P30530_S515G
P30530_T112M
P31152_R371P
P31152_V38M
P31749_V167A
P31751_I188V
P31751_R208K
P32298_A116T
P32298_A142V
P32298_A440V
P32298_A495T
P32298_D95H
P32298_H383Q
P32298_L425P
P32298_R65L
P32298_T183R
P32298_V247I
P32298_V473I
P32298_V486A
P33981_A97V
P33981_D758N
P34925_N96S
P34925_R224C
P34947_A119V
P34947_G122S
P34947_L141I
P34947_Q172H
P34947_Q41L
P34947_R304H
P34947_T129M
P35590_A1104V
P35590_R1109H
P35590_V448M
P35626_N60S
P35626_R50S
P35626_V409M
P35916_D1049N
P35916_H868Y
P35916_H890Q
P35916_N149D
P35916_N527S
P35916_P641S
P35916_R1031Q
P35916_R1075Q
P35916_R1146H
P35916_T494A
P35968_A1065T
P35968_C482R
P35968_D814N
P35968_G539R
P35968_L462V
P35968_Q472H
P35968_T689M
P35968_V136M
P35968_V297I
P35968_V848E
P35968_V952I
P36888_D324N
P36888_D358V
P36888_D7G
P36888_I417L
P36888_T227M
P36888_V158A
P36888_V194M
P36888_V557I
P36894_P2T
P36894_V450M
P36896_F146L
P36896_L408V
P36897_I139V
P36897_V153I
P36897_Y291C
P37023_I245N
P37173_M36V
P37173_M373I
P37173_V191I
P37173_V439A
P41240_G287D
P41240_H442R
P41240_P45L
P41240_R398Q
P41279_S214F
P41743_R130C
P42345_A1134V
P42345_M1083V
P42345_S1178F
P42679_A496T
P42680_R44Q
P42681_R336Q
P42681_R45H
P42681_R63C
P42684_K930R
P42684_P996R
P42684_R78H
P42684_S1085N
P42684_T1101A
P42684_T769S
P42684_V946M
P42685_G122R
P42685_I100V
P42685_S133L
P43250_T73M
P43403_P191L
P43403_R175L
P43403_W523L
P43405_R45H
P45983_E365K
P45984_A246T
P45984_G268A
P45984_R366I
P45985_S16R
P46734_A84T
P46734_M90I
P46734_P40T
P46734_R26T
P46734_R293H
P46734_R55T
P46734_R94L
P46734_R96W
P46734_S68P
P46734_V339M
P48730_P401A
P49137_A173G
P49137_A361S
P49674_H413R
P49759_E459G
P49759_M440T
P49759_N99D
P49759_P307S
P49759_R118G
P49759_S61F
P49761_Q607R
P49761_R486C
P49761_R628W
P49840_L461F
P49840_Q109E
P50613_G163A
P50613_T285M
P50750_F59L
P50750_G231A
P51451_A71T
P51451_T48I
P51617_C203S
P51617_F196S
P51617_G619S
P51617_R194H
P51617_R638W
P51617_S532L
P51617_T398M
P51617_T625M
P51812_I38S
P51812_R723C
P51813_S284L
P51817_V43A
P51841_A1010V
P51841_E794K
P51841_G434R
P51841_I160N
P51841_L284P
P51841_Q380H
P51841_R230W
P51841_R296Q
P51841_R305Q
P51841_R628Q
P51841_S40C
P51841_V677L
P51841_Y308C
P51955_C410Y
P51955_N354S
P51956_D461N
P51956_E305D
P51956_E477K
P51956_H23L
P51956_P170L
P51956_P60R
P51956_R122H
P51956_R259G
P51957_F567L
P51957_P225A
P51957_P250L
P51957_Q456E
P51957_R239G
P51957_T357I
P52333_I688F
P52333_L521V
P52333_P12L
P52333_P132T
P52333_R40H
P52333_V722I
P53350_L261F
P53350_L332V
P53350_L463H
P53350_N297D
P53350_R518H
P53350_R599H
P53350_S595L
P53355_A461S
P53355_C540Y
P53355_D1007Y
P53355_D994E
P53355_E1005Q
P53355_G1405V
P53355_I622M
P53355_K978N
P53355_L1008P
P53355_M1272I
P53355_M941T
P53355_N1344S
P53355_P591L
P53355_R1010C
P53355_R977W
P53355_S1346N
P53355_S519A
P53355_T1018A
P53355_V416I
P53355_Y993C
P53667_F580Y
P53667_G190A
P53667_R422Q
P53667_S247N
P53671_D45N
P53671_G35S
P53671_P296R
P53671_R213C
P53671_R381H
P53671_R418C
P53778_D230N
P53778_T103M
P53778_T244M
P54753_I579V
P54753_I601L
P54753_R440C
P54756_A672T
P54756_E330Q
P54756_H959R
P54756_N81T
P54756_S235A
P54756_S673T
P54756_Y506C
P54760_A371V
P54760_A882T
P54760_D576E
P54760_E890D
P54760_P67L
P54760_R678H
P54760_V113I
P54762_A912T
P54762_G152R
P54762_M18V
P54762_M847T
P54762_R367G
P54762_R485S
P54762_R973W
P54762_T387M
P54762_T87S
P54762_T981M
P54764_R269Q
P54764_R953K
P57058_E625K
P57058_M648T
P57058_R157W
P57058_R591C
P57059_A615V
P57059_A725V
P57059_D142N
P57059_G15S
P57059_P696L
P57059_R430W
P57078_A12G
P57078_I462N
P57078_N562Y
P57078_P749S
P57078_R669H
P57078_S177N
P57078_V463M
P78362_L615I
P78362_P43L
P78362_P515T
P78362_S486F
P78362_S608N
P78362_T426P
P78368_E194G
P78368_E208Q
P78368_F189L
P78368_I196T
P78368_R207S
P78368_R217C
P78368_T223M
P78368_Y206C
P78368_Y206H
P78527_A1237T
P78527_A1619G
P78527_A2095V
P78527_A6S
P78527_D1588V
P78527_E3085D
P78527_F649L
P78527_G1314V
P78527_G3149D
P78527_G3404E
P78527_G3936S
P78527_I3434T
P78527_I680M
P78527_K2702E
P78527_L1190V
P78527_L1279F
P78527_L3562M
P78527_L3584F
P78527_L3800I
P78527_M333I
P78527_M3932V
P78527_N1071S
P78527_N3459S
P78527_P3201S
P78527_P3702L
P78527_P3836L
P78527_P695S
P78527_Q1603H
P78527_R2598Q
P78527_R2899C
P78527_S2023P
P78527_T3198S
P78527_T605S
P78527_V3937M
P78527_V420I
P80192_R497Q
P80192_Y646C
Q00526_I124T
Q00526_M264T
Q00526_R214H
Q00526_T226I
Q00532_K341N
Q00532_L329V
Q00532_L66P
Q00532_Q274E
Q00534_D110N
Q00535_E225D
Q01973_G624R
Q01973_T518M
Q01973_Y646C
Q01974_D644N
Q01974_D672N
Q01974_D935E
Q01974_G490A
Q01974_G695R
Q01974_H349D
Q01974_P548S
Q01974_R244Q
Q01974_R530Q
Q01974_R738C
Q01974_S557L
Q01974_S762L
Q01974_T245A
Q01974_V819I
Q02156_A333V
Q02156_A654T
Q02156_P389R
Q02156_T563M
Q02763_A226V
Q02763_A724T
Q02763_I148T
Q02763_L634F
Q02763_Q346P
Q02763_T391I
Q02763_V486I
Q02763_V600L
Q02763_V676I
Q02779_P168Q
Q02846_A328V
Q02846_A693E
Q02846_L782H
Q02846_R331S
Q02846_R602W
Q02846_R722W
Q02846_V507M
Q04759_D306V
Q04759_D354N
Q04759_P330L
Q04771_A15G
Q04771_H47Q
Q04771_S41F
Q04912_G356D
Q04912_G465D
Q04912_N440S
Q04912_P95T
Q04912_Q523R
Q04912_Q613P
Q04912_R1304G
Q04912_R1335G
Q04912_R185C
Q04912_R322Q
Q04912_R504C
Q04912_R75S
Q04912_S1195G
Q04912_S434L
Q04912_V900M
Q04912_Y1360C
Q05397_D1030E
Q05397_H292P
Q05397_H292Q
Q05513_R49H
Q05513_R84H
Q05655_F375S
Q05655_L410F
Q05655_M494V
Q05655_N348S
Q05655_R483W
Q05655_V593M
Q05823_A289T
Q05823_D541E
Q05823_G59S
Q05823_I97L
Q05823_R462Q
Q05823_R592H
Q05823_S406F
Q06187_M630I
Q06187_R82K
Q06418_A815V
Q06418_A831T
Q06418_G542S
Q06418_I346N
Q06418_L819M
Q06418_P21L
Q06418_R824G
Q07002_G46S
Q07002_G65R
Q07002_T164M
Q07912_K71R
Q07912_P507S
Q07912_P725L
Q07912_P802L
Q07912_R1038H
Q07912_R748Q
Q07912_R99W
Q07912_T152M
Q08345_A170D
Q08345_L833V
Q08345_R169Q
Q08345_R306W
Q08345_S17G
Q08345_V100A
Q08881_R193Q
Q08881_R581W
Q08881_V587I
Q09013_L433V
Q12852_G628R
Q12852_G640S
Q12866_A282T
Q12866_E289K
Q12866_E823Q
Q12866_I518V
Q12866_I871V
Q12866_N329S
Q12866_N498S
Q12866_Q662E
Q12866_R20S
Q12866_R293H
Q12866_R466K
Q12866_R865W
Q12866_S118N
Q12866_V185M
Q12866_V452L
Q12866_V870I
Q13043_H162N
Q13043_I355T
Q13043_P416L
Q13043_R310Q
Q13043_V312M
Q13131_M10L
Q13153_L515V
Q13163_A427V
Q13163_A428T
Q13163_H118R
Q13164_G550A
Q13164_R535H
Q13188_F418C
Q13233_C443S
Q13233_D806N
Q13233_S92N
Q13233_V906I
Q13237_H106R
Q13237_T22S
Q13308_A777V
Q13308_E745D
Q13308_E766Q
Q13308_H783R
Q13308_P1029T
Q13308_R1038Q
Q13308_R276H
Q13308_T410S
Q13315_A1427T
Q13315_C2464R
Q13315_D126E
Q13315_D140H
Q13315_D1853N
Q13315_D1853V
Q13315_D2870N
Q13315_D814E
Q13315_E1313Q
Q13315_E2570G
Q13315_F582L
Q13315_F858L
Q13315_G2287A
Q13315_G2709S
Q13315_G514D
Q13315_H1380Y
Q13315_K1454N
Q13315_L1420F
Q13315_L1541F
Q13315_L2307F
Q13315_L2332P
Q13315_L2492R
Q13315_L546V
Q13315_L942F
Q13315_M1321I
Q13315_N1650S
Q13315_N1983S
Q13315_N504S
Q13315_P1054R
Q13315_P1382S
Q13315_P872S
Q13315_R2034Q
Q13315_R250Q
Q13315_R2719H
Q13315_R45W
Q13315_R924W
Q13315_S333F
Q13315_S49C
Q13315_S707P
Q13315_S788R
Q13315_T2335K
Q13315_T2438I
Q13315_T2640I
Q13315_T761S
Q13315_T935A
Q13315_T935M
Q13315_V1570A
Q13315_V1729L
Q13315_V182L
Q13315_V2079I
Q13315_V410A
Q13315_Y1475C
Q13315_Y1961C
Q13464_C1264R
Q13464_Q1217E
Q13464_R1262Q
Q13464_S108N
Q13464_T1112P
Q13464_T773S
Q13470_R539C
Q13470_S546C
Q13470_T514K
Q13470_V278I
Q13470_V598M
Q13523_I584V
Q13523_I83V
Q13535_G2120A
Q13535_H90Y
Q13535_I1526V
Q13535_K297N
Q13535_M211T
Q13535_N1612S
Q13535_P2434A
Q13535_R2425Q
Q13535_S1213G
Q13535_S1607N
Q13535_T64A
Q13535_V316I
Q13535_V959M
Q13535_Y1087H
Q13535_Y2132D
Q13546_A404S
Q13546_A438V
Q13546_A443V
Q13546_A569V
Q13546_E234K
Q13554_E509K
Q13555_S36P
Q13557_D167E
Q13557_Q463E
Q13557_T493I
Q13627_A679P
Q13627_Q681H
Q13627_Y415F
Q13705_E459D
Q13705_P176R
Q13873_E224D
Q13873_S775N
Q13882_A436T
Q13976_I249V
Q13976_N267S
Q14004_L403F
Q14004_P356A
Q14004_R410Q
Q14004_R700L
Q14004_S340F
Q14004_S624G
Q14004_T494A
Q14004_T500A
Q14004_T670R
Q14004_V1062M
Q14004_V1170M
Q14012_E361K
Q14164_A371T
Q14164_A602V
Q14164_E128K
Q14164_E515D
Q14164_G660E
Q14164_I543M
Q14164_P713L
Q14164_T483M
Q14289_E970K
Q14289_K838T
Q14289_L808P
Q14289_Q359E
Q14289_R698H
Q14296_A436V
Q14680_K219R
Q14680_R333K
Q14680_T348I
Q14680_T56M
Q15118_A134T
Q15118_N412T
Q15131_C358Y
Q15131_N168S
Q15131_P96L
Q15131_R342H
Q15139_H891R
Q15139_K478Q
Q15139_P679L
Q15139_R825K
Q15139_S225P
Q15208_D145N
Q15208_K267R
Q15375_I138V
Q15375_P278S
Q15418_K335T
Q15569_G574S
Q15746_A1527V
Q15746_A701T
Q15746_D914E
Q15746_L861P
Q15746_M405V
Q15746_P21H
Q15746_P336L
Q15746_P443S
Q15746_P652A
Q15746_R378H
Q15746_R607G
Q15746_R845C
Q15746_T276A
Q15746_T692M
Q15746_V261A
Q15746_V709M
Q15746_V877M
Q15746_W656C
Q15759_R275H
Q15772_A1135V
Q15772_H3079R
Q15772_P1103L
Q15772_P2189L
Q15772_P2687T
Q15772_R1234W
Q15772_R1340Q
Q15772_R1621C
Q15772_R206H
Q15772_R934C
Q15772_R966Q
Q16288_E781K
Q16288_K768R
Q16288_R306C
Q16288_R678Q
Q16512_A197E
Q16512_I718V
Q16512_L555I
Q16512_R436W
Q16512_R520Q
Q16512_R635Q
Q16512_V901I
Q16513_A197E
Q16513_E94D
Q16513_Q655R
Q16539_D343G
Q16566_D178N
Q16566_Q465R
Q16584_A282G
Q16584_D151V
Q16584_P252H
Q16620_G309R
Q16620_G545V
Q16620_N338Y
Q16644_D276Y
Q16654_A17V
Q16654_D109G
Q16654_L19M
Q16659_L290V
Q16816_R323C
Q16832_M441I
Q16832_R478C
Q16832_V543F
Q2M2I8_G835D
Q2M2I8_I59V
Q2M2I8_K509Q
Q2M2I8_P725T
Q2M2I8_P771R
Q2M2I8_Q533H
Q2M2I8_T694M
Q2M2I8_V603A
Q32MK0_S70T
Q32MK0_V180L
Q38SD2_A1803T
Q38SD2_D1927G
Q38SD2_L1824F
Q38SD2_S1847N
Q3MIX3_R17S
Q52WX2_A261S
Q52WX2_N250T
Q52WX2_R12H
Q56UN5_E676Q
Q56UN5_E812G
Q56UN5_T438I
Q59H18_A785G
Q59H18_D151H
Q59H18_D833Y
Q59H18_F309L
Q59H18_I686T
Q59H18_P263L
Q59H18_T637M
Q59H18_V510L
Q5JZY3_A956T
Q5JZY3_F281I
Q5JZY3_G749E
Q5JZY3_L629P
Q5JZY3_L630P
Q5JZY3_R807Q
Q5JZY3_T220K
Q5JZY3_V103L
Q5JZY3_V645I
Q5MAI5_F228C
Q5MAI5_H118Y
Q5MAI5_R307C
Q5MAI5_R53H
Q5MAI5_S288Y
Q5MAI5_S38P
Q5S007_A419V
Q5S007_A716V
Q5S007_C228S
Q5S007_D1375E
Q5S007_D944Y
Q5S007_E2395K
Q5S007_G2385R
Q5S007_I723V
Q5S007_K871E
Q5S007_L119P
Q5S007_L1870F
Q5S007_M1646T
Q5S007_M2397T
Q5S007_N2081D
Q5S007_N2261I
Q5S007_N551K
Q5S007_P1262A
Q5S007_P2119L
Q5S007_P755L
Q5S007_R1398H
Q5S007_R1628P
Q5S007_R50H
Q5S007_S1647T
Q5TCX8_C784G
Q5TCX8_D420N
Q5TCX8_E563D
Q5TCX8_E741D
Q5TCX8_P982L
Q5TCX8_R892W
Q5TCX8_R977C
Q5TCX8_S597F
Q5TCX8_T900I
Q5TCX8_V728I
Q5TCY1_D741E
Q5TCY1_E744D
Q5TCY1_G623A
Q5TCY1_K1145R
Q5TCY1_L1184S
Q5TCY1_P613L
Q5TCY1_P649R
Q5VST9_A1086S
Q5VST9_A1090T
Q5VST9_A1101P
Q5VST9_A1532V
Q5VST9_A1601T
Q5VST9_A3300T
Q5VST9_A3389V
Q5VST9_A4823S
Q5VST9_A51T
Q5VST9_A7172V
Q5VST9_A908T
Q5VST9_C4450R
Q5VST9_D2106E
Q5VST9_D3426E
Q5VST9_D4962G
Q5VST9_E3372D
Q5VST9_E6473Q
Q5VST9_F2116L
Q5VST9_G1121R
Q5VST9_G4039R
Q5VST9_G4666S
Q5VST9_G804S
Q5VST9_H1156Q
Q5VST9_H4381R
Q5VST9_K1027R
Q5VST9_L1133V
Q5VST9_L5269V
Q5VST9_Q1248H
Q5VST9_Q502R
Q5VST9_Q5891E
Q5VST9_R2529Q
Q5VST9_R2812W
Q5VST9_R3834G
Q5VST9_R4516W
Q5VST9_R4534H
Q5VST9_R4662C
Q5VST9_R5575H
Q5VST9_R5598Q
Q5VST9_S1091T
Q5VST9_S3373C
Q5VST9_S4642C
Q5VST9_T1566M
Q5VST9_V1508D
Q5VST9_V2720M
Q5VT25_A1148T
Q5VT25_A1469V
Q5VT25_A1699V
Q5VT25_A1712V
Q5VT25_I1418K
Q5VT25_I537T
Q5VT25_R1211H
Q5VT25_T1618A
Q5VT25_T231M
Q5VT25_T780M
Q5VT25_V1317I
Q5VT25_Y790C
Q6DT37_A537D
Q6DT37_P168L
Q6DT37_Q1135R
Q6DT37_T362P
Q6IQ55_K1241T
Q6IQ55_L8P
Q6IQ55_P1122R
Q6IQ55_R120Q
Q6IQ55_R500P
Q6IQ55_T1062I
Q6IQ55_T1084M
Q6IQ55_T313A
Q6IQ55_V1097A
Q6IQ55_V440M
Q6J9G0_L237S
Q6J9G0_R210W
Q6J9G0_R379H
Q6J9G0_R71G
Q6J9G0_S204G
Q6J9G0_V400L
Q6P0Q8_A1463T
Q6P0Q8_D1221E
Q6P0Q8_D1551G
Q6P0Q8_D388E
Q6P0Q8_G1468A
Q6P0Q8_G1703E
Q6P0Q8_I659M
Q6P0Q8_K1197R
Q6P0Q8_K1673R
Q6P0Q8_L69F
Q6P0Q8_R1246L
Q6P0Q8_R991L
Q6P0Q8_T1608I
Q6P0Q8_V1304M
Q6P2M8_Q262H
Q6P3R8_C531R
Q6P3R8_K255Q
Q6P3R8_R290H
Q6P3W7_P357L
Q6P3W7_T720S
Q6P5Z2_A180E
Q6P5Z2_V404L
Q6PHR2_K445R
Q6PHR2_R101H
Q6SA08_H33Y
Q6SA08_Q196R
Q6SA08_T327M
Q6SA08_V145M
Q6SA08_Y89C
Q6XUX3_L432V
Q6ZMQ8_A1332T
Q6ZMQ8_E1160K
Q6ZMQ8_F1266S
Q6ZMQ8_G703C
Q6ZMQ8_P1192S
Q6ZMQ8_S815R
Q6ZMQ8_S923L
Q6ZMQ8_T118M
Q6ZN16_A192T
Q6ZN16_D226H
Q6ZN16_G838S
Q6ZN16_N1029H
Q6ZN16_Q1251E
Q6ZN16_R494C
Q6ZN16_S199N
Q6ZN16_S456G
Q6ZN16_S993L
Q6ZWH5_F50L
Q6ZWH5_G67S
Q6ZWH5_L513S
Q6ZWH5_L701V
Q6ZWH5_N659S
Q76MJ5_A318T
Q76MJ5_H858Y
Q76MJ5_L410F
Q76MJ5_L504F
Q76MJ5_R118C
Q76MJ5_R184C
Q76MJ5_R271Q
Q76MJ5_R537Q
Q76MJ5_T487S
Q76MJ5_V69I
Q7L7X3_A855T
Q7RTN6_P64S
Q7RTN6_R13W
Q7RTN6_S60I
Q7Z2Y5_A1121P
Q7Z2Y5_A993E
Q7Z2Y5_D971G
Q7Z2Y5_E579G
Q7Z2Y5_E679G
Q7Z2Y5_G1471A
Q7Z2Y5_H1276L
Q7Z2Y5_M1472L
Q7Z2Y5_P1106S
Q7Z2Y5_P426A
Q7Z2Y5_Q355H
Q7Z2Y5_R727H
Q7Z2Y5_V358M
Q7Z695_P622L
Q7Z695_P626L
Q7Z695_S307P
Q7Z695_S66G
Q7Z695_V418L
Q7Z695_V418M
Q7Z7A4_A525V
Q7Z7A4_A535V
Q7Z7A4_I426V
Q7Z7A4_K481R
Q86TB3_A1551S
Q86TB3_E1969K
Q86TB3_G1063V
Q86TB3_G810S
Q86TB3_H1174P
Q86TB3_H1767Y
Q86TB3_H719Q
Q86TB3_I2157V
Q86TB3_K1134N
Q86TB3_K1729E
Q86TB3_K1730E
Q86TB3_K2T
Q86TB3_K829N
Q86TB3_L1057V
Q86TB3_L1296V
Q86TB3_N916K
Q86TB3_P1449S
Q86TB3_Q1579R
Q86TB3_R136S
Q86TB3_R1884C
Q86TB3_R825T
Q86TB3_S884L
Q86TB3_S977T
Q86TB3_T1133I
Q86TB3_T891I
Q86UE8_A108G
Q86UE8_A95G
Q86UE8_E54D
Q86UE8_H6R
Q86UE8_R109L
Q86UE8_R262Q
Q86UX6_A454T
Q86UX6_E467K
Q86UX6_T334A
Q86Y07_I157M
Q86Y07_I167V
Q86Y07_N211S
Q86Y07_N50D
Q86YV5_C578S
Q86YV5_H851R
Q86YV5_L122I
Q86YV5_L569P
Q86YV5_P595A
Q86YV5_P662T
Q86YV5_P814L
Q86YV5_Q404R
Q86YV5_R1315H
Q86YV5_R137G
Q86YV5_S1003L
Q86YV5_T1113A
Q86YV5_V1041M
Q86YV5_V139I
Q86YV6_C318Y
Q86YV6_E39A
Q86YV6_G50R
Q86YV6_Q373R
Q86YV6_T126M
Q86Z02_G310C
Q86Z02_L1165V
Q86Z02_Q6R
Q8IU85_I66M
Q8IV63_C288Y
Q8IV63_F171L
Q8IV63_H304L
Q8IV63_P105T
Q8IV63_R370C
Q8IV63_S170P
Q8IV63_S268L
Q8IV63_S371G
Q8IV63_S59F
Q8IV63_T188A
Q8IVH8_H424Q
Q8IVH8_V200L
Q8IVT5_Q661H
Q8IVT5_S225P
Q8IVT5_V357A
Q8IVW4_M394T
Q8IW41_M67I
Q8IW41_R282K
Q8IWB6_D88G
Q8IWB6_I559M
Q8IWB6_S443C
Q8IWU2_A1341G
Q8IWU2_A862T
Q8IWU2_D1061N
Q8IWU2_D1220N
Q8IWU2_I693T
Q8IWU2_L780M
Q8IWU2_P30A
Q8IWU2_S1401N
Q8IWU2_S916R
Q8IWU2_V595I
Q8IWU2_V624M
Q8IWU2_V849F
Q8IY84_E64Q
Q8IY84_L260I
Q8IY84_M320I
Q8IY84_R21W
Q8IYT8_D842E
Q8IYT8_G752R
Q8IYT8_P242S
Q8IYT8_T533I
Q8IYT8_V370M
Q8IZE3_G597A
Q8IZE3_Q621R
Q8IZL9_A137T
Q8IZL9_K281R
Q8IZL9_S106N
Q8IZL9_S86L
Q8N2I9_A10V
Q8N2I9_A395T
Q8N4C8_A514T
Q8N4C8_I1200V
Q8N4C8_P775L
Q8N4C8_V771A
Q8N4C8_V863I
Q8N568_G119C
Q8N568_I583V
Q8N568_R372H
Q8N5S9_E375G
Q8N752_A257T
Q8N752_D42E
Q8N752_E177K
Q8N752_K230N
Q8N752_P220L
Q8N752_R170S
Q8N752_R21W
Q8N752_S5G
Q8NB16_D100E
Q8NB16_M169L
Q8NB16_R146Q
Q8NB16_R421H
Q8NB16_S132P
Q8NB16_S52T
Q8NB16_T364M
Q8NCB2_E279D
Q8NCB2_P472L
Q8NCB2_Y491C
Q8NE28_K473E
Q8NE28_R568Q
Q8NE63_A106T
Q8NE63_A386T
Q8NE63_G421S
Q8NE63_R302Q
Q8NE63_R481C
Q8NE63_S406R
Q8NE63_T381M
Q8NE63_V171M
Q8NER5_G216R
Q8NER5_I195T
Q8NER5_I355V
Q8NER5_I482V
Q8NEV4_A1032T
Q8NEV4_A833S
Q8NEV4_D204N
Q8NEV4_I348V
Q8NEV4_K1488E
Q8NEV4_P1287T
Q8NEV4_R1313S
Q8NEV4_R319H
Q8NEV4_S956N
Q8NEV4_T1284S
Q8NEV4_T1417I
Q8NEV4_T178I
Q8NEV4_V1045M
Q8NEV4_V1137M
Q8NEV4_V1195A
Q8NEV4_V369I
Q8NFD2_A239T
Q8NFD2_D4Y
Q8NFD2_E376K
Q8NFD2_E426K
Q8NFD2_E713K
Q8NFD2_G318R
Q8NFD2_G442R
Q8NFD2_G451R
Q8NFD2_H367Q
Q8NFD2_H490R
Q8NFD2_L366F
Q8NFD2_N653S
Q8NFD2_P276L
Q8NFD2_P596L
Q8NFD2_R122H
Q8NFD2_S670G
Q8NFD2_T595I
Q8NG66_E451K
Q8NG66_E488V
Q8NG66_E606K
Q8NG66_I263V
Q8NG66_M548T
Q8NG66_S213L
Q8NG66_V562A
Q8NG66_Y123C
Q8NI60_H85Q
Q8NI60_I341T
Q8TAS1_L159V
Q8TAS1_Y197D
Q8TD08_S505P
Q8TD08_T221K
Q8TD19_P828T
Q8TD19_R429H
Q8TDC3_G765S
Q8TDC3_P780A
Q8TDC3_T547N
Q8TDX7_R35G
Q8TEA7_D265N
Q8TEA7_I151M
Q8TEA7_K489N
Q8TEA7_M471I
Q8TEA7_Q266E
Q8TEA7_R66L
Q8TEA7_R692C
Q8TEA7_T425M
Q8TF76_G204D
Q8TF76_G283S
Q8TF76_I328T
Q8TF76_M706V
Q8TF76_N422D
Q8TF76_Q301L
Q8TF76_R145H
Q8TF76_R82C
Q8TF76_V378A
Q8TF76_V76E
Q8WTQ7_C113W
Q8WTQ7_E309Q
Q8WTQ7_E443G
Q8WTQ7_P460T
Q8WTQ7_R226W
Q8WTQ7_R461C
Q8WTQ7_R81H
Q8WTQ7_S115C
Q8WTQ7_S127T
Q8WTQ7_V196G
Q8WTQ7_V196M
Q8WTQ7_V313I
Q8WU08_K58M
Q8WXR4_A406T
Q8WXR4_E352Q
Q8WXR4_E773G
Q8WXR4_E798K
Q8WXR4_H316L
Q8WXR4_I1092V
Q8WXR4_I275V
Q8WXR4_K309E
Q8WXR4_N267S
Q8WXR4_N388S
Q8WXR4_P21S
Q8WXR4_Q638P
Q8WXR4_R1082K
Q8WXR4_R1165C
Q8WXR4_R185H
Q8WXR4_R918Q
Q8WXR4_R990C
Q8WXR4_S969C
Q8WXR4_V1137I
Q8WXR4_V770I
Q8WZ42_A1081T
Q8WZ42_A13418T
Q8WZ42_A15520V
Q8WZ42_A18222T
Q8WZ42_A20198T
Q8WZ42_A20198V
Q8WZ42_A2164T
Q8WZ42_A22045V
Q8WZ42_A22770D
Q8WZ42_A24098G
Q8WZ42_A24098T
Q8WZ42_A25679T
Q8WZ42_A25923V
Q8WZ42_A28948T
Q8WZ42_A31124G
Q8WZ42_A8288V
Q8WZ42_C31690R
Q8WZ42_D13469N
Q8WZ42_D17866N
Q8WZ42_D19495G
Q8WZ42_D21125E
Q8WZ42_D2240Y
Q8WZ42_D24954H
Q8WZ42_D26843Y
Q8WZ42_D29976E
Q8WZ42_D4427E
Q8WZ42_D60Y
Q8WZ42_E13049G
Q8WZ42_E13428V
Q8WZ42_E18094A
Q8WZ42_E22968Q
Q8WZ42_E24265K
Q8WZ42_E30825K
Q8WZ42_E33419D
Q8WZ42_E33616K
Q8WZ42_E33886V
Q8WZ42_F27754L
Q8WZ42_F30818I
Q8WZ42_G1137R
Q8WZ42_G12310E
Q8WZ42_G1345D
Q8WZ42_G18109S
Q8WZ42_G19947R
Q8WZ42_G21925R
Q8WZ42_G2392S
Q8WZ42_G27728V
Q8WZ42_G28993E
Q8WZ42_G30887D
Q8WZ42_G30887S
Q8WZ42_G31732S
Q8WZ42_G32637V
Q8WZ42_G4238W
Q8WZ42_G4303D
Q8WZ42_I13399M
Q8WZ42_I13430T
Q8WZ42_I1393V
Q8WZ42_I1544V
Q8WZ42_I15837M
Q8WZ42_I16090T
Q8WZ42_I16629M
Q8WZ42_I17637V
Q8WZ42_I2118T
Q8WZ42_I22261T
Q8WZ42_I24584T
Q8WZ42_I24781T
Q8WZ42_I2610M
Q8WZ42_I26134V
Q8WZ42_I27755T
Q8WZ42_I27929V
Q8WZ42_I28132L
Q8WZ42_I28572T
Q8WZ42_I28986V
Q8WZ42_I29090V
Q8WZ42_I30412T
Q8WZ42_I30856T
Q8WZ42_I31081F
Q8WZ42_I32558V
Q8WZ42_I33899T
Q8WZ42_I3762V
Q8WZ42_I3877F
Q8WZ42_I3965L
Q8WZ42_I8474T
Q8WZ42_K1201E
Q8WZ42_K12679E
Q8WZ42_K13495N
Q8WZ42_K16067I
Q8WZ42_K16877R
Q8WZ42_K22306N
Q8WZ42_K27346R
Q8WZ42_K3154R
Q8WZ42_K33568Q
Q8WZ42_L1295S
Q8WZ42_L15705P
Q8WZ42_L22408P
Q8WZ42_L28998V
Q8WZ42_L29479P
Q8WZ42_L30211P
Q8WZ42_L3590V
Q8WZ42_L4283F
Q8WZ42_M32610V
Q8WZ42_N15021T
Q8WZ42_N17060D
Q8WZ42_N18939S
Q8WZ42_N24119S
Q8WZ42_N25879K
Q8WZ42_N2831S
Q8WZ42_N3026I
Q8WZ42_N31156S
Q8WZ42_P14208T
Q8WZ42_P1744L
Q8WZ42_P18221L
Q8WZ42_P21403S
Q8WZ42_P22584L
Q8WZ42_P23074L
Q8WZ42_P25720A
Q8WZ42_P31246T
Q8WZ42_P33620L
Q8WZ42_P3637S
Q8WZ42_Q1572R
Q8WZ42_Q3191E
Q8WZ42_Q32281H
Q8WZ42_R12383H
Q8WZ42_R12798C
Q8WZ42_R13096L
Q8WZ42_R14131Q
Q8WZ42_R1416C
Q8WZ42_R1441P
Q8WZ42_R15620Q
Q8WZ42_R15700Q
Q8WZ42_R16058H
Q8WZ42_R16409C
Q8WZ42_R16424P
Q8WZ42_R1658G
Q8WZ42_R17838H
Q8WZ42_R18726Q
Q8WZ42_R19000Q
Q8WZ42_R19665H
Q8WZ42_R1998H
Q8WZ42_R19992Q
Q8WZ42_R20057C
Q8WZ42_R20331H
Q8WZ42_R20359K
Q8WZ42_R20564K
Q8WZ42_R21730C
Q8WZ42_R21747Q
Q8WZ42_R21995H
Q8WZ42_R22149H
Q8WZ42_R22357H
Q8WZ42_R23306C
Q8WZ42_R24799H
Q8WZ42_R25659H
Q8WZ42_R26477C
Q8WZ42_R27652C
Q8WZ42_R28168Q
Q8WZ42_R28538H
Q8WZ42_R29419C
Q8WZ42_R30107C
Q8WZ42_R30897H
Q8WZ42_R30907H
Q8WZ42_R30946H
Q8WZ42_R31107C
Q8WZ42_R31330H
Q8WZ42_R31724Q
Q8WZ42_R32097C
Q8WZ42_R32323H
Q8WZ42_R328C
Q8WZ42_R32953H
Q8WZ42_R3367Q
Q8WZ42_R360T
Q8WZ42_R4084Q
Q8WZ42_R922H
Q8WZ42_S1249L
Q8WZ42_S14999T
Q8WZ42_S15629I
Q8WZ42_S1772G
Q8WZ42_S20075L
Q8WZ42_S20726P
Q8WZ42_S20894R
Q8WZ42_S23807N
Q8WZ42_S30042G
Q8WZ42_S30125F
Q8WZ42_S3419N
Q8WZ42_S3491P
Q8WZ42_T19367I
Q8WZ42_T19762I
Q8WZ42_T20179K
Q8WZ42_T20892N
Q8WZ42_T22670A
Q8WZ42_T23939M
Q8WZ42_T24239A
Q8WZ42_T24980M
Q8WZ42_T25821K
Q8WZ42_T30674I
Q8WZ42_T33387M
Q8WZ42_T33955I
Q8WZ42_T4215P
Q8WZ42_T811I
Q8WZ42_V1202A
Q8WZ42_V12469A
Q8WZ42_V13297A
Q8WZ42_V1353L
Q8WZ42_V14109I
Q8WZ42_V16575M
Q8WZ42_V19956M
Q8WZ42_V20718I
Q8WZ42_V22160I
Q8WZ42_V23891A
Q8WZ42_V24133I
Q8WZ42_V26045I
Q8WZ42_V2823F
Q8WZ42_V29070M
Q8WZ42_V2930I
Q8WZ42_V31725I
Q8WZ42_V31886I
Q8WZ42_V32248I
Q8WZ42_V3250G
Q8WZ42_V3261M
Q8WZ42_V32922A
Q8WZ42_V33213L
Q8WZ42_V33536M
Q8WZ42_V34115A
Q8WZ42_V498I
Q8WZ42_Y23933H
Q92519_H4R
Q92630_F455Y
Q92630_H245N
Q92630_N295S
Q92630_R451Q
Q92630_S98G
Q92772_A411V
Q92772_I132T
Q92772_M197T
Q92772_Y77S
Q92918_N811S
Q92918_P312T
Q92918_P351S
Q92918_P361L
Q96BR1_L355P
Q96C45_A1261V
Q96C45_A542T
Q96C45_A715T
Q96C45_I224V
Q96C45_K39R
Q96C45_K569R
Q96C45_L603S
Q96C45_N139K
Q96C45_S1260N
Q96C45_S223N
Q96C45_S348G
Q96C45_S417P
Q96C45_S640A
Q96C45_T415M
Q96C45_V18A
Q96D53_H174R
Q96D53_R78C
Q96D53_T318M
Q96D53_T352R
Q96D53_T462M
Q96GD4_A52V
Q96GD4_H100Q
Q96GD4_M298T
Q96GD4_T179M
Q96GX5_D606Y
Q96GX5_P620A
Q96GX5_T337K
Q96GX5_V610I
Q96J92_A601S
Q96J92_L1013P
Q96J92_P813L
Q96J92_P961S
Q96J92_R677W
Q96KB5_E220D
Q96KB5_M241L
Q96KB5_N107S
Q96KG9_P479L
Q96KG9_Q663H
Q96KG9_W755S
Q96L34_R377Q
Q96L96_A1137G
Q96L96_A1557D
Q96L96_A1873V
Q96L96_E1013K
Q96L96_E929D
Q96L96_G579E
Q96L96_G663D
Q96L96_L1622P
Q96L96_P1299L
Q96L96_Q602R
Q96L96_R1412W
Q96L96_R336H
Q96L96_R836L
Q96L96_T338I
Q96L96_T414S
Q96L96_T761M
Q96NX5_E259Q
Q96NX5_V329I
Q96PF2_C245S
Q96PF2_E244K
Q96PF2_K27R
Q96PF2_M61V
Q96PF2_T280M
Q96PF2_Y197C
Q96PN8_A140T
Q96PN8_I71V
Q96PN8_S235L
Q96PY6_A463V
Q96PY6_A598T
Q96PY6_D1180N
Q96PY6_E724G
Q96PY6_I10F
Q96PY6_K745N
Q96PY6_L76V
Q96PY6_N717K
Q96PY6_Q883E
Q96PY6_R355G
Q96Q04_L929V
Q96Q04_V900L
Q96Q15_A163V
Q96Q15_A31T
Q96Q15_A584S
Q96Q15_A948G
Q96Q15_D156N
Q96Q15_D316G
Q96Q15_F1012L
Q96Q15_G2254S
Q96Q15_G2885S
Q96Q15_G461S
Q96Q15_H542R
Q96Q15_I1328V
Q96Q15_K608I
Q96Q15_M2341K
Q96Q15_N1099H
Q96Q15_N147Y
Q96Q15_N828D
Q96Q15_N965S
Q96Q15_P1271R
Q96Q15_P2895A
Q96Q15_Q1288P
Q96Q15_Q2726E
Q96Q15_R1025Q
Q96Q15_R122C
Q96Q15_R1414T
Q96Q15_R808C
Q96Q15_S1354P
Q96Q15_S140C
Q96Q15_S749C
Q96Q15_S805C
Q96Q15_T1068S
Q96Q15_V825I
Q96Q40_Q127R
Q96Q40_R64G
Q96Q40_T255I
Q96QP1_A1160G
Q96QP1_E910D
Q96QP1_G565D
Q96QP1_G681D
Q96QP1_G870S
Q96QP1_H1008P
Q96QP1_H642R
Q96QP1_K383E
Q96QP1_L1117P
Q96QP1_L320M
Q96QP1_M732I
Q96QP1_M861T
Q96QP1_N175D
Q96QP1_N916D
Q96QP1_P660L
Q96QP1_P935L
Q96QP1_Q67R
Q96QP1_R1084Q
Q96QP1_R873I
Q96QP1_T292M
Q96QS6_A176S
Q96QS6_G211R
Q96QS6_G72D
Q96QS6_I336V
Q96QS6_Q132R
Q96QS6_R114Q
Q96QS6_R148Q
Q96QS6_R79K
Q96QS6_S266R
Q96QS6_T225A
Q96QT4_A1033G
Q96QT4_A1254V
Q96QT4_D1306E
Q96QT4_F949Y
Q96QT4_G68V
Q96QT4_I1145V
Q96QT4_I1211T
Q96QT4_I459T
Q96QT4_K574N
Q96QT4_Q1064R
Q96QT4_R1444K
Q96QT4_T1482I
Q96RG2_E796K
Q96RG2_F1266C
Q96RG2_G725D
Q96RG2_L514S
Q96RG2_P1301S
Q96RG2_P684R
Q96RG2_P844Q
Q96RG2_Q426R
Q96RG2_R937H
Q96RG2_T512A
Q96RG2_V1210M
Q96RG2_V250I
Q96RG2_V694M
Q96RR4_C123Y
Q96RR4_R363C
Q96RR4_R492H
Q96RR4_S10N
Q96RR4_T85S
Q96RU7_E347K
Q96RU7_Q84R
Q96RU7_R153H
Q96RU7_R274H
Q96RU8_E360A
Q96RU8_E360D
Q96RU8_R298C
Q96RU8_S173R
Q96RU8_T215M
Q96RU8_V267I
Q96S38_A546P
Q96S38_E96K
Q96S38_L853F
Q96S38_N575S
Q96S38_P319L
Q96S38_P424L
Q96S38_P42T
Q96S38_P561R
Q96S44_A25T
Q96S44_R123Q
Q96S44_T129A
Q96S44_T145A
Q96SB4_I72T
Q99558_H674Y
Q99558_P928H
Q99558_S140N
Q99558_T255M
Q99558_T764A
Q99570_D393N
Q99570_F273L
Q99570_G1043V
Q99570_L699V
Q99570_R342H
Q99570_R347W
Q99570_T388I
Q99640_E103Q
Q99640_E351K
Q99640_P417R
Q99640_R140C
Q99640_R246H
Q99640_V445A
Q99683_D1315N
Q99683_G1006R
Q99683_I1214T
Q99683_I1250V
Q99683_T1314I
Q99759_A325G
Q99759_A435G
Q99759_V281M
Q9BQI3_F292L
Q9BQI3_K132T
Q9BQI3_K558R
Q9BQI3_L319H
Q9BQI3_P139S
Q9BQI3_R117T
Q9BQI3_R134K
Q9BQI3_R145H
Q9BRS2_V375I
Q9BUB5_D308N
Q9BUB5_K49Q
Q9BUB5_L158V
Q9BUB5_R446Q
Q9BVS4_E409D
Q9BVS4_G349R
Q9BVS4_H144R
Q9BVS4_H144Y
Q9BVS4_M244V
Q9BVS4_N397S
Q9BVS4_R155H
Q9BVS4_R507H
Q9BVS4_S96C
Q9BVS4_V175I
Q9BX84_F948L
Q9BX84_H1243R
Q9BX84_K1584E
Q9BX84_L1673S
Q9BX84_M338I
Q9BX84_N1071D
Q9BX84_Q1274R
Q9BX84_Q1663R
Q9BX84_T1724I
Q9BX84_V1393I
Q9BXA7_A50T
Q9BXA7_G288W
Q9BXA7_G293E
Q9BXA7_H83Y
Q9BXA7_R237C
Q9BXA7_V233L
Q9BXM7_A124V
Q9BXM7_A339T
Q9BXM7_A340T
Q9BXM7_A383T
Q9BXM7_A537T
Q9BXM7_C377F
Q9BXM7_D362H
Q9BXM7_D525N
Q9BXM7_E231G
Q9BXM7_G395V
Q9BXM7_G411S
Q9BXM7_I111S
Q9BXM7_I442T
Q9BXM7_K186N
Q9BXM7_L148W
Q9BXM7_L461S
Q9BXM7_L67F
Q9BXM7_M318L
Q9BXM7_M341I
Q9BXM7_N235I
Q9BXM7_N521T
Q9BXM7_P196S
Q9BXM7_P209L
Q9BXM7_P296L
Q9BXM7_P305L
Q9BXM7_P322L
Q9BXM7_P425S
Q9BXM7_Q115L
Q9BXM7_R263G
Q9BXM7_R276Q
Q9BXM7_R68P
Q9BXM7_R98W
Q9BXM7_S477T
Q9BXM7_T145M
Q9BXM7_T257I
Q9BXM7_V317I
Q9BXU1_A393T
Q9BXU1_A489P
Q9BXU1_A600T
Q9BXU1_E261K
Q9BXU1_E709K
Q9BXU1_G410E
Q9BXU1_H684R
Q9BXU1_I277K
Q9BXU1_K1009T
Q9BXU1_K268N
Q9BXU1_N621K
Q9BXU1_Q71H
Q9BXU1_R385C
Q9BXU1_S125F
Q9BXU1_S623I
Q9BXU1_T1000M
Q9BXU1_T1010S
Q9BXU1_T362P
Q9BYP7_A998T
Q9BYP7_K1169E
Q9BYP7_Q704H
Q9BYP7_T1328I
Q9BYT3_A437T
Q9BYT3_A458E
Q9BYT3_D436E
Q9BYT3_E98D
Q9BYT3_K60E
Q9BZL6_A496V
Q9BZL6_S604G
Q9BZL6_V324M
Q9BZL6_V835A
Q9BZL6_W773R
Q9C098_E633D
Q9C098_R24Q
Q9C0K7_P386L
Q9H093_A516V
Q9H093_R341L
Q9H093_T309S
Q9H0K1_P825L
Q9H0K1_P828L
Q9H0K1_P829S
Q9H0K1_R809Q
Q9H0K1_T458I
Q9H1R3_G142V
Q9H1R3_K324N
Q9H1R3_P144A
Q9H2G2_A658G
Q9H2G2_C552Y
Q9H2G2_G666E
Q9H2G2_I679T
Q9H2G2_K683N
Q9H2G2_T697I
Q9H2K8_C727Y
Q9H2K8_S47N
Q9H2X6_R1027Q
Q9H2X6_R792Q
Q9H3Y6_A397V
Q9H3Y6_A453T
Q9H3Y6_D377E
Q9H3Y6_G75R
Q9H3Y6_I88V
Q9H3Y6_P218L
Q9H3Y6_P325L
Q9H3Y6_P452L
Q9H3Y6_R73C
Q9H3Y6_S465T
Q9H3Y6_V255M
Q9H3Y6_V301L
Q9H3Y6_V457L
Q9H422_C191R
Q9H422_G170E
Q9H422_P729L
Q9H422_Q142R
Q9H422_S500N
Q9H422_V474I
Q9H4A3_A141T
Q9H4A3_A149V
Q9H4A3_A1546V
Q9H4A3_C1506S
Q9H4A3_D527G
Q9H4A3_H823R
Q9H4A3_I509T
Q9H4A3_M1808I
Q9H4A3_P1823L
Q9H4A3_R1957H
Q9H4A3_R2380W
Q9H4A3_T1056P
Q9H4A3_T665I
Q9H4A3_T674A
Q9H4B4_D491N
Q9H4B4_L283F
Q9H4B4_L68F
Q9H4B4_R483C
Q9H4B4_S498L
Q9H4B4_S618P
Q9H4B4_T61S
Q9H5K3_M301T
Q9H5K3_S48P
Q9H5K3_V254M
Q9H5K3_Y140F
Q9H792_D836E
Q9H792_G213R
Q9H792_P1408Q
Q9H792_R1071K
Q9H792_R1699G
Q9H792_S1542T
Q9H792_S440P
Q9H792_S792I
Q9H792_T1077P
Q9H792_V240I
Q9HAZ1_I363V
Q9HAZ1_L352F
Q9HBH9_D73N
Q9HBH9_Q10K
Q9HBH9_R428Q
Q9HBY8_H349Y
Q9HBY8_S12T
Q9HCP0_R206K
Q9HCP0_V329I
Q9NQU5_A376V
Q9NQU5_E184K
Q9NQU5_E475K
Q9NQU5_G205E
Q9NQU5_H215R
Q9NQU5_M76V
Q9NQU5_P208T
Q9NQU5_P337L
Q9NQU5_R103C
Q9NQU5_T151I
Q9NQU5_T210M
Q9NR20_A61T
Q9NR20_A70S
Q9NR20_D454V
Q9NR20_N189S
Q9NR20_V95I
Q9NRH2_L260S
Q9NRH2_P391S
Q9NRM7_A1014G
Q9NRM7_A324V
Q9NRM7_G363S
Q9NRM7_I799V
Q9NRM7_L1025P
Q9NRM7_S91L
Q9NRP7_D329N
Q9NRP7_F476S
Q9NRP7_G1003D
Q9NRP7_H1313P
Q9NRP7_I90M
Q9NRP7_K295R
Q9NRP7_K463N
Q9NRP7_L462V
Q9NRP7_L672P
Q9NRP7_L840V
Q9NRP7_Q638P
Q9NRP7_R1112Q
Q9NRP7_R240W
Q9NRP7_R477W
Q9NRP7_R583Q
Q9NRP7_R839Q
Q9NRP7_S767T
Q9NRP7_T816A
Q9NRP7_V1004I
Q9NRP7_Y1111C
Q9NSY1_D212V
Q9NSY1_G405S
Q9NSY1_Q486H
Q9NSY1_R288H
Q9NSY1_T1002S
Q9NWZ3_A428T
Q9NWZ3_H390R
Q9NWZ3_I5V
Q9NWZ3_M355V
Q9NWZ3_R391H
Q9NWZ3_S98R
Q9NY57_D310V
Q9NY57_K342T
Q9NY57_R198G
Q9NY57_R244H
Q9NYL2_A281V
Q9NYL2_K784T
Q9NYL2_P740T
Q9NYL2_R580W
Q9NYL2_S531L
Q9NYL2_T267M
Q9NYL2_Y773H
Q9NYV4_L1189Q
Q9NYV4_P1275L
Q9NYV4_P530A
Q9NYY3_E436K
Q9NYY3_P487L
Q9NZJ5_A704S
Q9NZJ5_D566V
Q9NZJ5_P716L
Q9NZJ5_Q166R
Q9NZJ5_S136C
Q9P0L2_E691G
Q9P0L2_P578L
Q9P0L2_R645G
Q9P0L2_V530M
Q9P1W9_G138D
Q9P1W9_I280V
Q9P286_A555S
Q9P286_G118D
Q9P286_P187A
Q9P286_R335P
Q9P286_S511N
Q9P289_Q9R
Q9P289_R45C
Q9P2K8_D872V
Q9P2K8_G1306C
Q9P2K8_H137R
Q9P2K8_I441L
Q9P2K8_K1336R
Q9P2K8_Q1406H
Q9P2K8_R166W
Q9P2K8_T1060R
Q9UBE8_V177A
Q9UBS0_A420V
Q9UBS0_P267L
Q9UBS0_V368M
Q9UEE5_E126D
Q9UEE5_E286Q
Q9UEE5_K362E
Q9UEE5_M167T
Q9UF33_A710V
Q9UF33_F703S
Q9UHD2_K291E
Q9UHD2_K570Q
Q9UHD2_N388D
Q9UHD2_R271Q
Q9UHD2_V464A
Q9UHY1_H460R
Q9UHY1_V365I
Q9UIK4_R271W
Q9UIK4_R60W
Q9UK32_D692N
Q9UKE5_A999T
Q9UKE5_G910E
Q9UKE5_K778E
Q9UKI8_R121C
Q9UM73_A1274T
Q9UM73_A704T
Q9UM73_D1529E
Q9UM73_E1419K
Q9UM73_E296Q
Q9UM73_F1376S
Q9UM73_G1121D
Q9UM73_I1461V
Q9UM73_K1416N
Q9UM73_K1491R
Q9UM73_L868Q
Q9UM73_M1328L
Q9UM73_P1599H
Q9UM73_Q1429R
Q9UM73_S90L
Q9UM73_T1012M
Q9UM73_T680I
Q9UM73_V163L
Q9UM73_V476A
Q9UPE1_E233K
Q9UPE1_G114E
Q9UPE1_R101C
Q9UPZ9_A615T
Q9UPZ9_P98L
Q9UPZ9_R476Q
Q9UPZ9_T471K
Q9UPZ9_V320I
Q9UQ07_D86N
Q9UQ07_K230R
Q9UQ07_P248S
Q9UQ07_Q398R
Q9UQ07_R38H
Q9UQ88_C57R
Q9UQ88_L402S
Q9UQ88_R93W
Q9UQ88_S92P
Q9UQ88_V658A
Q9Y2H9_A1048S
Q9Y2H9_P1292S
Q9Y2K2_D1040E
Q9Y2K2_P1078R
Q9Y2U5_D140G
Q9Y2U5_I110V
Q9Y3S1_R974L
Q9Y3S1_V828M
Q9Y463_L28P
Q9Y463_R102H
Q9Y463_S234G
Q9Y4K4_A334T
Q9Y4K4_H41Y
Q9Y4K4_I446V
Q9Y4K4_N473K
Q9Y4K4_P407L
Q9Y4K4_R552Q
Q9Y4K4_T633M
Q9Y572_E260V
Q9Y572_P492Q
Q9Y572_T300M
Q9Y5S2_I1077V
Q9Y5S2_R555Q
Q9Y5S2_R671Q
Q9Y5S2_S1633Y
Q9Y616_D482N
Q9Y616_G269S
Q9Y616_G84S
Q9Y616_H57R
Q9Y616_I171V
Q9Y616_I270V
Q9Y616_M391T
Q9Y616_R384Q
Q9Y616_S288L
Q9Y616_V147I
Q9Y6E0_A414V
Q9Y6E0_L426I
Q9Y6R4_A1492V
Q9Y6R4_H906P
Q9Y6R4_I294T
Q9Y6R4_Q584H
Q9Y6R4_R157H
Q9Y6R4_R566H
Q9Y6R4_V335I
Q9Y6S9_P121L
Q9Y6S9_R21Q
Q9Y6S9_R332W
